# Supplementary material for: Osmotic response during kidney perfusion with cryoprotectant in isotonic or hypotonic vehicle solution
Source: PeerJ. 2023 Nov 21;11:e16323. doi: 10.7717/peerj.16323 (PMC10668850; doi:10.7717/peerj.16323)
Supplement: Supplemental Information 2 [file peerj-11-16323-s002.xlsx]

## Sheet: Fig 1
Fig 1A														Fig 1B																		Fig 1C														Fig 1D
Time 0 is the time of CPA addition, kidney mass in grams														Time 0 is the time of CPA addition, kidney mass in grams																		Time 0 is the time of CPA addition, kidney mass in grams														Time 0 is the time of CPA addition, kidney mass in grams
	isotonic vehicle solution						hypotonic vehicle solution								isotonic vehicle solution								hypotonic vehicle solution										isotonic vehicle solution						hypotonic vehicle solution								isotonic vehicle solution
Time [min]	Kidney 2 mass [g]	Kidney 2 relative mass % change	Kidney 1 mass [g]	Kidney 1 relative mass % change	Kidney 3 mass [g]	Kidney 3 relative mass % change	Kidney 5 mass [g]	Kidney 5 relative mass % change	Kidney 4 mass [g]	Kidney 4 relative mass % change	Kidney 6 mass [g]	Kidney 6 relative mass % change		Time [min]	Kidney 2	% Change	Kidney 3	% Change	Kidney 5	% Change	Kidney 7	% Change	Kidney 1	% Change	Kidney 4	% Change	Kidney 6	% Change	Kidney 8	% Change		Time [min]	Kidney 2	% Change	Kidney 3	% Change	Kidney 5	% Change	Kidney 1	% Change	Kidney 4	% Change	Kidney 6	% Change		Time [min]	Kidney 1 A	% Change	Kidney 2 B
-2	234	-0.00425532	283	-0.00352113	222	-0.0044843	254.5	-0.00196078	267	-0.00186916	220.5	-0.00451467
-1.5	234.5	-0.00212766	283	-0.00352113	222.5	-0.00224215	254.5	-0.00196078	267	-0.00186916	221	-0.00225734
-1	234.5	-0.00212766	283	-0.00352113	222.5	-0.00224215	254.5	-0.00196078	267	-0.00186916	221	-0.00225734		-1	360	0	244.5	-0.00204082	271.5	0	309	-0.00161551	318	-0.00156986	290.5	-0.00513699	294	0	276.5	-0.0036036		-1	296	-0.00168634	254	-0.00392157	321	-0.00310559	246.5	-0.0040404	198.5	-0.00501253	320.5	-0.00155763		-1	185.5	0	182.5
-0.5	234.5	-0.00212766	283.5	-0.00176056	222.5	-0.00224215	254.5	-0.00196078	267.5	0	221	-0.00225734		-0.5	360	0	245	0	271.5	0	309.5	0	318	-0.00156986	291.5	-0.00171233	294	0	277	-0.0018018		-0.5	296	-0.00168634	254.5	-0.00196078	321.5	-0.0015528	247	-0.0020202	199	-0.00250627	320.5	-0.00155763		-0.5	185.5	0	182.5
0	235	0	284	0	223	0	255	0	267.5	0	221.5	0		0	360	0	245	0	271.5	0	309.5	0	318.5	0	292	0	294	0	277.5	0		0	296.5	0	255	0	322	0	247.5	0	199.5	0	321	0		0	185.5	0	182.5
0.5	232.5	-0.0106383	277.5	-0.0228873	215	-0.0358744	245.5	-0.0372549	266.5	-0.00373832	217	-0.020316		0.5	360.5	0.00138889	245.5	0.00204082	263	-0.0313076	302	-0.0242326	319.5	0.00313972	293	0.00342466	294	0	274.5	-0.0108108		0.5	297	0.00168634	255	0	322.5	0.0015528	247.5	0	202	0.0125313	321	0		0.5	185.5	0	182
1	230.5	-0.0191489	275	-0.0316901	213.5	-0.0426009	247	-0.0313725	266.5	-0.00373832	217.5	-0.0180587		1	360	0	244.5	-0.00204082	259.5	-0.0441989	300	-0.0306947	323	0.0141287	293.5	0.00513699	295.5	0.00510204	274.5	-0.0108108		1	297.5	0.00337268	255.5	0.00196078	323	0.00310559	248	0.0020202	202.5	0.0150376	321	0		1	185.5	0	183
1.5	230	-0.0212766	274.5	-0.0334507	213.5	-0.0426009	250	-0.0196078	265	-0.00934579	219	-0.0112867		1.5	361.5	0.00416667	244	-0.00408163	258.5	-0.0478821	301	-0.0274637	326.5	0.0251177	294	0.00684932	300.5	0.0221088	274.5	-0.0108108		1.5	298.5	0.00674536	256	0.00392157	324	0.00621118	248	0.0020202	203	0.0175439	320.5	-0.00155763		1.5	184	-0.00808625	182.5
2	230	-0.0212766	274.5	-0.0334507	213.5	-0.0426009	251.5	-0.0137255	267	-0.00186916	220	-0.00677201		2	362.5	0.00694444	244.5	-0.00204082	259.5	-0.0441989	302.5	-0.0226171	328.5	0.0313972	294	0.00684932	305.5	0.0391156	274	-0.0126126		2	299	0.0084317	256.5	0.00588235	324.5	0.00776398	248	0.0020202	203.5	0.0200501	320	-0.00311526		2	183.5	-0.0107817	182.5
2.5	230	-0.0212766	274.5	-0.0334507	214	-0.0403587	252	-0.0117647	269.5	0.00747664	221	-0.00225734		2.5	363.5	0.00972222	245	0	260.5	-0.0405157	303.5	-0.0193861	330	0.0361068	294	0.00684932	309	0.0510204	273.5	-0.0144144		2.5	299	0.0084317	256.5	0.00588235	325	0.00931677	247.5	0	204	0.0225564	320	-0.00311526		2.5	183	-0.0134771	182
3	230.5	-0.0191489	275.5	-0.0299296	214.5	-0.0381166	253	-0.00784314	271	0.0130841	222.5	0.00451467		3	364	0.0111111	245.5	0.00204082	261.5	-0.0368324	304	-0.0177706	330.5	0.0376766	294.5	0.00856164	311.5	0.0595238	273	-0.0162162		3	299.5	0.010118	257.5	0.00980392	325.5	0.0108696	247	-0.0020202	204.5	0.0250627	319.5	-0.0046729		3	183	-0.0134771	182
3.5	231.5	-0.0148936	276	-0.028169	215	-0.0358744	253.5	-0.00588235	272.5	0.0186916	223	0.00677201		3.5	365	0.0138889	246	0.00408163	263	-0.0313076	304.5	-0.0161551	331	0.0392465	294.5	0.00856164	313	0.0646259	273	-0.0162162		3.5	300	0.0118044	258	0.0117647	326.5	0.0139752	247	-0.0020202	204.5	0.0250627	319.5	-0.0046729		3.5	182.5	-0.0161725	182
4	231.5	-0.0148936	277	-0.0246479	216	-0.0313901	254.5	-0.00196078	273.5	0.0224299	223.5	0.00902935		4	365.5	0.0152778	246	0.00408163	263.5	-0.0294659	305.5	-0.0129241	331.5	0.0408163	295	0.010274	314	0.0680272	273	-0.0162162		4	300.5	0.0134907	258.5	0.0137255	327	0.015528	247	-0.0020202	205	0.0275689	319.5	-0.0046729		4	182.5	-0.0161725	181.5
4.5	232	-0.012766	277.5	-0.0228873	216.5	-0.029148	255.5	0.00196078	274.5	0.0261682	223.5	0.00902935		4.5	366	0.0166667	246.5	0.00612245	264.5	-0.0257827	305.5	-0.0129241	332.5	0.043956	295	0.010274	314.5	0.0697279	272.5	-0.018018		4.5	300.5	0.0134907	259	0.0156863	327.5	0.0170807	247	-0.0020202	205.5	0.0300752	319.5	-0.0046729		4.5	182.5	-0.0161725	181.5
5	232.5	-0.0106383	278	-0.0211268	216.5	-0.029148	256	0.00392157	275	0.0280374	224	0.0112867		5	366.5	0.0180556	246.5	0.00612245	265.5	-0.0220994	306	-0.0113086	333.5	0.0470958	295	0.010274	315.5	0.0731293	272.5	-0.018018		5	301	0.0151771	259.5	0.0176471	327.5	0.0170807	246.5	-0.0040404	205.5	0.0300752	319.5	-0.0046729		5	182.5	-0.0161725	181.5
5.5	232.5	-0.0106383	278.5	-0.0193662	217	-0.0269058	257	0.00784314	275.5	0.0299065	224.5	0.013544		5.5	367	0.0194444	247	0.00816327	266	-0.0202578	306.5	-0.00969305	335	0.0518053	295.5	0.0119863	316	0.0748299	272.5	-0.018018		5.5	301	0.0151771	260.5	0.0215686	328	0.0186335	246.5	-0.0040404	206	0.0325815	319.5	-0.0046729		5.5	182	-0.0188679	181.5
6	233	-0.00851064	279.5	-0.0158451	217.5	-0.0246637	258	0.0117647	276	0.0317757	225.5	0.0180587		6	367.5	0.0208333	247	0.00816327	266.5	-0.0184162	307	-0.00807754	336	0.0549451	295.5	0.0119863	316.5	0.0765306	272.5	-0.018018		6	301	0.0151771	261	0.0235294	328.5	0.0201863	246.5	-0.0040404	206	0.0325815	319	-0.00623053		6	182	-0.0188679	181.5
6.5	233.5	-0.00638298	280	-0.0140845	217.5	-0.0246637	258.5	0.0137255	277	0.035514	225.5	0.0180587		6.5	368	0.0222222	247.5	0.0102041	267.5	-0.014733	307	-0.00807754	336.5	0.0565149	296	0.0136986	317.5	0.079932	272.5	-0.018018		6.5	301.5	0.0168634	261.5	0.0254902	329	0.0217391	246.5	-0.0040404	206.5	0.0350877	319	-0.00623053		6.5	182	-0.0188679	181.5
7	233.5	-0.00638298	280.5	-0.0123239	218	-0.0224215	259.5	0.0176471	278	0.0392523	226	0.020316		7	368	0.0222222	247.5	0.0102041	268	-0.0128913	307.5	-0.00646204	337	0.0580848	296	0.0136986	318	0.0816327	273	-0.0162162		7	302	0.0185497	262	0.027451	329.5	0.0232919	246.5	-0.0040404	207	0.037594	319	-0.00623053		7	182	-0.0188679	181.5
7.5	234	-0.00425532	281	-0.0105634	218.5	-0.0201794	260	0.0196078	278.5	0.0411215	226.5	0.0225734		7.5	368.5	0.0236111	248	0.0122449	268.5	-0.0110497	308	-0.00484653	338	0.0612245	296.5	0.015411	318.5	0.0833333	273	-0.0162162		7.5	302	0.0185497	262.5	0.0294118	330	0.0248447	246.5	-0.0040404	207	0.037594	319	-0.00623053		7.5	182	-0.0188679	181.5
8	234	-0.00425532	281	-0.0105634	218.5	-0.0201794	261	0.0235294	279.5	0.0448598	226.5	0.0225734		8	369	0.025	248	0.0122449	269	-0.0092081	308	-0.00484653	338.5	0.0627943	297	0.0171233	319	0.085034	273	-0.0162162		8	302	0.0185497	263	0.0313725	330	0.0248447	247	-0.0020202	207.5	0.0401003	319	-0.00623053		8	182.5	-0.0161725	181.5
8.5	234	-0.00425532	281.5	-0.00880282	219	-0.0179372	262	0.027451	280	0.046729	227	0.0248307		8.5	369	0.025	248.5	0.0142857	269.5	-0.00736648	308	-0.00484653	339.5	0.0659341	297	0.0171233	319.5	0.0867347	273.5	-0.0144144		8.5	302.5	0.0202361	263.5	0.0333333	330.5	0.0263975	247	-0.0020202	207.5	0.0401003	319	-0.00623053		8.5	182.5	-0.0161725	181.5
9	234.5	-0.00212766	282.5	-0.00528169	219	-0.0179372	262.5	0.0294118	281	0.0504673	227.5	0.027088		9	369	0.025	248.5	0.0142857	270	-0.00552486	308	-0.00484653	340	0.0675039	297.5	0.0188356	320.5	0.0901361	273.5	-0.0144144		9	302.5	0.0202361	264	0.0352941	331	0.0279503	247	-0.0020202	208	0.0426065	319	-0.00623053		9	182.5	-0.0161725	181.5
9.5	234.5	-0.00212766	283	-0.00352113	219.5	-0.0156951	263	0.0313725	281.5	0.0523364	228	0.0293454		9.5	369.5	0.0263889	249	0.0163265	270.5	-0.00368324	308.5	-0.00323102	341	0.0706436	297.5	0.0188356	320.5	0.0901361	273.5	-0.0144144		9.5	302.5	0.0202361	264.5	0.0372549	331.5	0.0295031	247.5	0	208	0.0426065	319	-0.00623053		9.5	183	-0.0134771	181.5
10	235	0	284	0	220	-0.0134529	263.5	0.0333333	282	0.0542056	228	0.0293454		10	369.5	0.0263889	249	0.0163265	271	-0.00184162	308.5	-0.00323102	341.5	0.0722135	298	0.0205479	321	0.0918367	274	-0.0126126		10	303	0.0219224	265	0.0392157	331.5	0.0295031	247.5	0	208.5	0.0451128	319	-0.00623053		10	183	-0.0134771	181.5
[truncated: 5 more columns]

## Sheet: Fig 2
Fig 2A														Fig 2B																		Fig 2C														Fig 2D
Time 0 is the time of CPA addition, flow rate in mL/min														Time 0 is the time of CPA addition, flow rate in mL/min																		Time 0 is the time of CPA addition, flow rate in mL/min														Time 0 is the time of CPA addition, flow rate in mL/min
	isotonic vehicle solution						hypotonic vehicle solution								isotonic vehicle solution								hypotonic vehicle solution										isotonic vehicle solution						hypotonic vehicle solution								isotonic vehicle solution
Time [min]	Kidney 1	% Change	Kidney 2	% Change	Kidney 3	% Change	Kidney 4	% Change	Kidney 5	% Change	Kidney 6	% Change		Time [min]	Kidney 2	% Change	Kidney 3	% Change	Kidney 5	% Change	Kidney 7	% Change	Kidney 1	% Change	Kidney 4	% Change	Kidney 6	% Change	Kidney 8	% Change		Time [min]	Kidney 2	% Change	Kidney 3	% Change	Kidney 5	% Change	Kidney 1	% Change	Kidney 4	% Change	Kidney 6	% Change		Time [min]	Kidney 1 A	% Change	Kidney 2 B
-2	105	0	75	-0.0506329	93	-0.0210526	50	-0.107143	62	0.0163934	109	0.09		-2	94.5	-0.00526316	33	0	141	0.0444444	79	-0.0595238	52	0.00970874	17	0	69.5	0.00724638	65.5	-0.0367647		-2	11	-0.0434783	9.5	0	12.5	-0.0384615	12.5	0	3.5	0.166667	10	-0.047619		-2	10	0	16.5
-1	105	0	77	-0.0253165	94	-0.0105263	55	-0.0178571	62	0.0163934	104	0.04		-1	95	0	33	0	130.5	-0.0333333	83	-0.0119048	51.5	0	17	0	68.5	-0.00724638	67	-0.0147059		-1	11	-0.0434783	9.5	0	13	0	12.5	0	3.5	0.166667	10	-0.047619		-1	10	0	16
0	105	0	79	0	95	0	56	0	61	0	100	0		0	95	0	33	0	135	0	84	0	51.5	0	17	0	69	0	68	0		0	11.5	0	9.5	0	13	0	12.5	0	3	0	10.5	0		0	10	0	16
1	74	-0.295238	24	-0.696203	98	0.0315789	48	-0.142857	38	-0.377049	82	-0.18		1	119	0.252632	55	0.666667	150.5	0.114815	105	0.25	66	0.281553	21	0.235294	75	0.0869565	67	-0.0147059		1	12	0.0434783	9.5	0	17	0.307692	13.5	0.08	6.5	1.16667	10	-0.047619		1	14	0.4	20.5
2	78	-0.257143	35	-0.556962	99	0.0421053	72	0.285714	40	-0.344262	50	-0.5		2	123.5	0.3	78.5	1.37879	139	0.0296296	107	0.27381	46	-0.106796	15	-0.117647	50.5	-0.268116	34.5	-0.492647		2	20	0.73913	16	0.684211	24.5	0.884615	11	-0.12	5.5	0.833333	8	-0.238095		2	21.5	1.15	31.5
3	98	-0.0666667	45	-0.43038	100	0.0526316	13	-0.767857	28	-0.540984	27	-0.73		3	129.5	0.363158	76	1.30303	130	-0.037037	106	0.261905	24.5	-0.524272	9	-0.470588	24	-0.652174	15.5	-0.772059		3	27	1.34783	18	0.894737	26	1	7	-0.44	3.5	0.166667	6.5	-0.380952		3	18	0.8	32
4	105	0	53	-0.329114	102	0.0736842	10	-0.821429	19	-0.688525	19	-0.81		4	123	0.294737	71	1.15152	131.5	-0.0259259	103	0.22619	12	-0.76699	6	-0.647059	11.5	-0.833333	9	-0.867647		4	25	1.17391	20	1.10526	27	1.07692	5	-0.6	2.5	-0.166667	5	-0.52381		4	18.5	0.85	32.5
5	108	0.0285714	57	-0.278481	103	0.0842105	8	-0.857143	14	-0.770492	15	-0.85		5	121	0.273684	65.5	0.984848	132.5	-0.0185185	104	0.238095	10.5	-0.796117	5	-0.705882	7.5	-0.891304	6.5	-0.904412		5	23.5	1.04348	19.5	1.05263	24.5	0.884615	4.5	-0.64	5	0.666667	4.5	-0.571429		5	19	0.9	33.4286
6	110	0.047619	60	-0.240506	97	0.0210526	7	-0.875	9.5	-0.844262	12	-0.88		6	121.5	0.278947	63.5	0.924242	130	-0.037037	100	0.190476	10	-0.805825	4.5	-0.735294	5	-0.927536	5.5	-0.919118		6	20	0.73913	19	1	24.5	0.884615	4	-0.68	2	-0.333333	5	-0.52381		6	18	0.8	28.5714
7	113	0.0761905	62	-0.21519	100	0.0526316	7	-0.875	7.4	-0.878689	10	-0.9		7	119.5	0.257895	60	0.818182	132	-0.0222222	100.5	0.196429	8.8	-0.829126	4	-0.764706	4	-0.942029	5	-0.926471		7	18.5	0.608696	18.5	0.947368	23	0.769231	3.5	-0.72	1.5	-0.5	4.5	-0.571429		7	18	0.8	30
8	115	0.0952381	64	-0.189873	100	0.0526316	6	-0.892857	6	-0.901639	10	-0.9		8	117.5	0.236842	57.5	0.742424	129.5	-0.0407407	99	0.178571	8	-0.84466	3.5	-0.794118	3.5	-0.949275	4	-0.941176		8	16.5	0.434783	17.5	0.842105	22	0.692308	3.5	-0.72	1.5	-0.5	4	-0.619048		8	17.5	0.75	30
9	120	0.142857	65	-0.177215	97	0.0210526	6	-0.892857	4.6	-0.92459	8	-0.92		9	115	0.210526	56.5	0.712121	132.5	-0.0185185	97.5	0.160714	7	-0.864078	3.5	-0.794118	3.5	-0.949275	4	-0.941176		9	17	0.478261	17	0.789474	21.5	0.653846	3	-0.76	1.5	-0.5	4	-0.619048		9	19	0.9	29.5
10	120	0.142857	66	-0.164557	97	0.0210526	5	-0.910714	4.2	-0.931148	8	-0.92		10	113.5	0.194737	54.5	0.651515	129	-0.0444444	97	0.154762	7	-0.864078	3.5	-0.794118	3	-0.956522	3.5	-0.948529		10	16	0.391304	16	0.684211	20.5	0.576923	3	-0.76	1.5	-0.5	4	-0.619048		10	18.5	0.85	29.5
[truncated: 5 more columns]

## Sheet: Fig 3
Fig 3A											Fig 3B
t = 0 is the time of CPA addition in hypotonic vehicle, t = 10 min switch to CPA in isotonic vehicle											t = 0 is the time of CPA addition in hypotonic vehicle, t = 10 min switch to CPA in isotonic vehicle
flow rate in mL/min											flow rate in mL/min
Time [min]	Kidney 1	% Change	Kidney 4	% Change	Kidney 6	% Change	Kidney 8	% Change			Time [min]	Kidney 1	% Change	Kidney 4	% Change	Kidney 6	% Change
-2	52	0.00970874	17	0	69.5	0.00724638	65.5	-0.0367647			-2	12.5	0	3.5	0.166667	10	-0.047619
-1	51.5	0	17	0	68.5	-0.00724638	67	-0.0147059			-1	12.5	0	3.5	0.166667	10	-0.047619
0	51.5	0	17	0	69	0	68	0			0	12.5	0	3	0	10.5	0
1	66	0.281553	21	0.235294	75	0.0869565	67	-0.0147059			1	13.5	0.08	6.5	1.16667	10	-0.047619
2	46	-0.106796	15	-0.117647	50.5	-0.268116	34.5	-0.492647			2	11	-0.12	5.5	0.833333	8	-0.238095
3	24.5	-0.524272	9	-0.470588	24	-0.652174	15.5	-0.772059			3	7	-0.44	3.5	0.166667	6.5	-0.380952
4	12	-0.76699	6	-0.647059	11.5	-0.833333	9	-0.867647			4	5	-0.6	2.5	-0.166667	5	-0.52381
5	10.5	-0.796117	5	-0.705882	7.5	-0.891304	6.5	-0.904412			5	4.5	-0.64	5	0.666667	4.5	-0.571429
6	10	-0.805825	4.5	-0.735294	5	-0.927536	5.5	-0.919118			6	4	-0.68	2	-0.333333	5	-0.52381
7	8.8	-0.829126	4	-0.764706	4	-0.942029	5	-0.926471			7	3.5	-0.72	1.5	-0.5	4.5	-0.571429
8	8	-0.84466	3.5	-0.794118	3.5	-0.949275	4	-0.941176			8	3.5	-0.72	1.5	-0.5	4	-0.619048
9	7	-0.864078	3.5	-0.794118	3.5	-0.949275	4	-0.941176			9	3	-0.76	1.5	-0.5	4	-0.619048
10	7	-0.864078	3.5	-0.794118	3	-0.956522	3.5	-0.948529			10	3	-0.76	1.5	-0.5	4	-0.619048
11	7.5	-0.854369	3.5	-0.794118	3	-0.956522	3.5	-0.948529			11	3	-0.76	1.5	-0.5	4	-0.619048
12	37	-0.281553	4	-0.764706	4	-0.942029	6.5	-0.904412			12	3.5	-0.72	2	-0.333333	6	-0.428571
13	81.5	0.582524	5	-0.705882	13	-0.811594	18	-0.735294			13	8.5	-0.32	5	0.666667	10	-0.047619
14	94	0.825243	10.5	-0.382353	44.5	-0.355072	33	-0.514706			14	14.5	0.16	7.5	1.5	14.5	0.380952
15	102	0.980583	19.5	0.147059	77	0.115942	50.5	-0.257353			15	19.5	0.56	10	2.33333	13.5	0.285714

## Sheet: Fig 4
Fig 4A				Fig 4B
	Isotonic	Hypotonic			Isotonic	Hypotonic
	Estimated Cell Death	Estimated Cell Death			Estimated Cell Death	Estimated Cell Death
rep 1	0.00394839	0.0120755		rep 1	0.000158092	0.00270305
rep 2	0.000755588	0.00208032		rep 2	0.00104482	0.00143188
rep 3	0.000365927	0.00143846		rep 3	0.000357387	0.00223402
				rep 4	0.00145187	0.00960426

## Sheet: Fig 5
Rep 1																											DMSO Attenuation Coefficient (from standard curve)
																											5.5178
Time	Shifted Time	Hypotonic Medullary Region	(x_s*eps_s*c_s)	Hypo fluid background	Iso fluid background	For plot (avg of iso and hypo backgrounds)		Isotonic Medullary Region	(x_s*eps_s*c_s)			Hypotonic Cortical Region	(x_s*eps_s*c_s)	Hypo fluid background	Iso fluid background	For plot (avg of iso and hypo backgrounds)		Isotonic Cortical Region	(x_s*eps_s*c_s)									Iso fluid background (eps*c)
0		139.247		% DMSO	% DMSO	% DMSO		140.403		%DMSO		145.11		% DMSO	% DMSO	% DMSO		144.848		% DMSO								115.313
30	0	133.913	53.1943	2.60025	0	0		134.262	53.543	0		138.073	57.3538	2.60025	0	0		137.546	56.8267	0								Hypo fluid background (eps*c)
31	1	140.366		4.27095	1.6707	2.97083		134.652		0.10081		148.492		5.29781	2.69756	3.99768		137.012		-0.138077				Solids % Estimate				100.965
32	2	147.394		6.09053	3.49028	4.79041		135.284		0.264433		157.073		7.51949	4.91924	6.21937		138.229		0.176934				0.3	0.3
33	3	149.242		6.56888	3.96863	5.26876		136.158		0.490758		161.305		8.61504	6.01479	7.31492		139.274		0.447508
34	4	150.876		6.99203	4.39177	5.6919		136.774		0.650214		163.033		9.06254	6.46228	7.76241		140.002		0.63584
35	5	151.801		7.2314	4.63115	5.93128		137.933		0.950329		164.096		9.33774	6.73749	8.03762		141.051		0.907471
40	10	159.016		9.09943	6.49918	7.7993		144.502		2.65113		167.291		10.1648	7.56456	8.86469		146.675		2.36353
45	15	158.406		8.94156	6.34131	7.64143		145.996		3.03791		168.168		10.392	7.79176	9.09188		148.57		2.85421
50	20	158.644		9.00301	6.40276	7.70288		149.016		3.81992		168.694		10.5281	7.92783	9.22796		150.848		3.44404
Rep 2
Time	Shifted Time	Hypotonic Medullary Region	(x_s*eps_s*c_s)	Hypo fluid background	Iso fluid background	For plot (avg of iso and hypo backgrounds)		Isotonic Medullary Region	(x_s*eps_s*c_s)			Hypotonic Cortical Region	(x_s*eps_s*c_s)	Hypo fluid background	Iso fluid background	For plot (avg of iso and hypo backgrounds)		Isotonic Cortical Region	(x_s*eps_s*c_s)
0		139.273		% DMSO	% DMSO	% DMSO		141.27		% DMSO		142.878		% DMSO	% DMSO	% DMSO		140.943		% DMSO
30	0	132.171	51.4518	2.60025	0	0		133.255	52.5363	0		138.928	58.2085	2.60025	0	0		137.227	56.5076	0
31	1	138.837		4.32617	1.72592	3.02605		140.508		1.87776		156.308		7.09998	4.49973	5.79985		150.77		3.50641
32	2	141.218		4.94249	2.34223	3.64236		144.105		2.80895		162.703		8.75568	6.15543	7.45556		159.633		5.80103
33	3	142.95		5.39097	2.79072	4.09085		146.334		3.38607		165.486		9.47623	6.87598	8.17611		165.793		7.39582
34	4	145.735		6.11194	3.51169	4.81181		149.241		4.13882		167.811		10.0782	7.47796	8.77809		170.351		8.57597
35	5	146.498		6.30946	3.70921	5.00934		151.538		4.73331		168.197		10.1782	7.57793	8.87806		174.042		9.53156
40	10	152.767		7.93261	5.33236	6.63249		158.625		6.56814		170.638		10.8101	8.20987	9.51		181.743		11.5254
45	15	154.873		8.47793	5.87768	7.17781		161.764		7.38085		171.454		11.0213	8.42103	9.72116		183.479		11.9749
50	20	156.728		8.95821	6.35795	7.65808		163.902		7.93445		171.996		11.1617	8.56142	9.86154		183.859		12.0733
Rep 3
Time	Shifted Time	Hypotonic Medullary Region	(x_s*eps_s*c_s)	Hypo fluid background	Iso fluid background	For plot (avg of iso and hypo backgrounds)		Isotonic Medullary Region	(x_s*eps_s*c_s)			Hypotonic Cortical Region	(x_s*eps_s*c_s)	Hypo fluid background	Iso fluid background	For plot (avg of iso and hypo backgrounds)		Isotonic Cortical Region	(x_s*eps_s*c_s)
0		143.403		% DMSO	% DMSO	% DMSO		142.706		% DMSO		145.344		% DMSO	% DMSO	% DMSO		145.138		% DMSO
30	0	136.575	55.8556	2.60025	0	0		138.615	57.8963	0		141.661	60.9422	2.60025	0	0		142.65	61.9308	0
31	1	148.136		5.59339	2.99314	4.29327		153.191		3.77363		162.679		8.04182	5.44157	6.74169		170.164		7.12341
32	2	150.912		6.31227	3.71202	5.01214		158.518		5.15293		165.916		8.87978	6.27952	7.57965		179.031		9.41919
33	3	151.598		6.48988	3.88963	5.18976		161.43		5.90669		166.223		8.95944	6.35919	7.65932		184.655		10.8753
34	4	154.174		7.1568	4.55655	5.85668		165.003		6.8318		167.284		9.23413	6.63388	7.93401		188.998		11.9997
35	5	154.569		7.25914	4.65889	5.95902		168.698		7.78848		167.863		9.38392	6.78367	8.08379		192.333		12.8631
40	10	158.257		8.2138	5.61355	6.91368		177.117		9.96826		169.388		9.77869	7.17844	8.47857		198.453		14.4476
45	15	160.598		8.81993	6.21968	7.5198		182.561		11.3777		170.787		10.1408	7.54059	8.84072		199.847		14.8085
50	20	161.973		9.17582	6.57557	7.87569		184.415		11.8575		171.518		10.3302	7.72996	9.03009		199.944		14.8335
60	30	164.009		9.70317	7.10291	8.40304		187.894		12.7582		172.461		10.5744	7.97418	9.27431		199.945		14.8339
90	60	168.972		10.988	8.38771	9.68784		191.858		13.7845		176.75		11.6848	9.0846	10.3847		199.521		14.724

## Sheet: Fig 6
warm ischemia	20 min			warm ischemia	25-40 min			warm ischemia	25-40 min			warm ischemia	unk			warm ischemia	25-40 min
cold ischemia	3-5 hr			cold ischemia	2-4 hr			cold ischemia	19-21 hr			cold ischemia	3 d			cold ischemia	5 d
	Flowrate [mL/min]	Flowrate [mL/min*100g]			Flowrate [mL/min]	Flowrate [mL/min*100g]			Flowrate [mL/min]	Flowrate [mL/min*100g]			Flowrate [mL/min]	Flowrate [mL/min*100g]			Flowrate [mL/min]	Flowrate [mL/min*100g]
	105	48.2759			51.5	19.6941			18	8.03571			10	6.32911			12.5	7.73994
	77	37.6528			95	34.358			31.5	20.0637			29.5	18.5535			11.5	6.28415
	95	53.5211			33	16.8798			29	18.5304			19.5	14.5522			9.5	6.29139
	56	24.5614			17	8.97098			36.5	13.8258			16	10.596			3	2.00669
	61	30.7305			135	62.212			17	11.1111							13	6.51629
	100	63.0915			69	30.3297			26	17.1617		Avg	18.75	12.5077			10.5	5.37084
					84	42.7481						Std Error	4.08503	2.62299
Avg	82.3333	42.9722			68	35.0515		Avg	26.3333	14.7881						Avg	10	5.70155
Std Error	8.49183	5.94785						Std Error	3.12961	1.89307						Std Error	1.49443	0.801406
				Avg	69.0625	31.2805
				Std Error	13.0687	5.90429
	Mass [g]				Mass [g]				Mass [g]				Mass [g]				Mass [g]
	217.5				261.5				224				158				161.5
	204.5				276.5				157				159				183
	177.5				195.5				156.5				134				151
	228				189.5				264				151				149.5
	198.5				217				153								199.5
	158.5				227.5				151.5								195.5
					196.5
					194
